# Supplementary material for: Reliability and Validity of the Linear Transducer “ADR Encoder” for Measuring Power and Speed of the Sit-to-Stand Tests in Older Adults
Source: Diagnostics (Basel). 2025 Jun 10;15(12):1475. doi: 10.3390/diagnostics15121475 (PMC12199191; doi:10.3390/diagnostics15121475)
Supplement: Supplementary file 1 [file diagnostics-15-01475-s001.zip]

Archive with 1 entries (1 files):
- diagnostics-3604412-supplementary.pdf
